# Supplementary material for: Role of Femoral Artery Access Characteristics and Female Sex in In-Hospital Complications for Patients Undergoing Recanalization of Chronic Total Occlusions
Source: J Clin Med. 2025 Jun 25;14(13):4496. doi: 10.3390/jcm14134496 (PMC12250262; doi:10.3390/jcm14134496)
Supplement: Supplementary file 1 [file jcm-14-04496-s001.zip]

Archive with 1 entries (1 files):
- jcm-3587783-supplementary.pdf
